# Supplementary material for: B-Type Natriuretic Peptide at Admission Is a Predictor of All-Cause Mortality at One Year after the First Acute Episode of New-Onset Heart Failure with Preserved Ejection Fraction
Source: J Pers Med. 2022 May 28;12(6):890. doi: 10.3390/jpm12060890 (PMC9225135; doi:10.3390/jpm12060890)
Supplement: Supplementary file 1 [file jpm-12-00890-s001.zip]

Archive with 1 entries (1 files):
- jpm-1728394-supplementary.pdf
